# Supplementary material for: Seasonal Dynamics of Aphid Flights and Cotton Leafroll Dwarf Virus Spread in Alabama
Source: Insects. 2023 Jul 4;14(7):604. doi: 10.3390/insects14070604 (PMC10380835; doi:10.3390/insects14070604)
Supplement: Supplementary file 1 [file insects-14-00604-s001.zip]

Archive with 1 entries (1 files):
- insects-2450094-supplementary.pdf
